# Supplementary material for: A Comparative Evaluation of Tools to Predict Metabolite Profiles From Microbiome Sequencing Data
Source: Front Microbiol. 2020 Dec 4;11:595910. doi: 10.3389/fmicb.2020.595910 (PMC7746778; doi:10.3389/fmicb.2020.595910)
Supplement: Supplementary file 2 [file Table_1.XLSX]

## Sheet: Sheet1
Supplementary Table 1. Conditions and parameters for metabolome data generation in each study.
Study	Profiling technology	Metabolite extraction	Chromatography column	Software	Database	Number of measured metabolites	Number of differential metabolites (q<0.2)
Maier et al (Maier et al., 2017)	SolariX Fourier transform ion cyclotron resonance mass spectrometer (FT-ICR-MS) (Bruker Daltonik GmbH)	methanol	Not Applicable	Data Analysis 4.0 SP2 (Bruker Daltonik GmbH)	KEGG, Human Metabolome Database (HMDB), Lipid Maps	1273	657
Hale et al (Hale et al., 2018)	Quadruple time-of-flight mass spectrometer (Agilent Technologies 6550 Q-TOF)	acetonitrile: methanol (1:6 v/v)	HILIC (ethylene-bridged hybrid 2.1 x 150 mm, 1.7 μm; Waters); Reversed-phase C18 column (high-strength silica 2.1 × 150 mm, 1.8 μm; Waters)	Mass Profiler Professional (Agilent Inc)	METLIN Metabolite and Chemical Entity Database, KEGG, Human Metabolome Project (HMP) database, Lipid Maps	276	67
Kang et al (Kang et al., 2018a)	Varian Direct Drive (VNMRS) 600 MHz spectrometer (Agilent Technologies)	sterile 18.2-ohm water	Not Applicable	Chenomx 8.0	Chenomx's internal database	62	1
Franzosa et al (Franzosa et al., 2019)	Q Exactive Hybrid Quadrupole-Orbitrap mass spectrometer; Exactive Plus Orbitrap mass spectrometer (Thermo Fisher Scientific)	acetonitrile/methanol/formic acid (﻿74.9:24.9:0.2 v/v/v); methanol; isopropanol	HILIC (150 × 2 mm Atlantis Silica; Waters); Luna NH2 column (150 × 2.0 mm; Phenomenex); ACQUITY UPLC HSS T3 column (150 × 2 mm; Waters); ACQUITY UPLC BEH C8 column (100 × 2.1 mm; Waters)	Expressionist version 9.0 (Genedata)	HMDB	212	162
Lloyd-Price et al (Lloyd-Price et al., 2019)	Q Exactive/Exactive Plus orbitrap mass spectrometers (Thermo Fisher Scientific)	acetonitrile/methanol/formic acid (﻿74.9:24.9:0.2 v/v/v); methanol; isopropanol	HILIC (150 × 2 mm Atlantis Silica; Waters); Luna NH2 column (150 × 2.0 mm; Phenomenex); ACQUITY BEH C18 column (150 × 2.1 mm; Waters); ACQUITY UPLC BEH C8 column (100 × 2.1 mm; Waters)	Progenesis Qisoftware (v 2.0, Nonlinear Dynamics)	﻿Broad Institute's internal database	315	188
SG_IBD (generated in this study)	Q Exactive orbitrap mass spectrometers (Thermo Fisher Scientific)	methanol	UPLC BEH C18 (2.1x100 mm; Waters); UPLC BEH Amide HILIC column (2.1x150 mm; Waters)	Metabolon’s internal software	Metabolon’s internal database	497	43
References:
Franzosa, E. A., Sirota-Madi, A., Avila-Pacheco, J., Fornelos, N., Haiser, H. J., Reinker, S., et al. (2019). Gut microbiome structure and metabolic activity in inflammatory bowel disease. Nat. Microbiol. 4, 293–305. doi:10.1038/s41564-018-0306-4.
Hale, V. L., Jeraldo, P., Mundy, M., Yao, J., Keeney, G., Scott, N., et al. (2018). Synthesis of multi-omic data and community metabolic models reveals insights into the role of hydrogen sulfide in colon cancer. Methods 149, 59–68. doi:https://doi.org/10.1016/j.ymeth.2018.04.024.
Kang, D.-W., Ilhan, Z. E., Isern, N. G., Hoyt, D. W., Howsmon, D. P., Shaffer, M., et al. (2018). Differences in fecal microbial metabolites and microbiota of children with autism spectrum disorders. Anaerobe 49, 121–131. doi:https://doi.org/10.1016/j.anaerobe.2017.12.007.
Lloyd-Price, J., Arze, C., Ananthakrishnan, A. N., Schirmer, M., Avila-Pacheco, J., Poon, T. W., et al. (2019). Multi-omics of the gut microbial ecosystem in inflammatory bowel diseases. Nature 569, 655–662. doi:10.1038/s41586-019-1237-9.
Maier, T. V, Lucio, M., Lee, L. H., VerBerkmoes, N. C., Brislawn, C. J., Bernhardt, J., et al. (2017). Impact of dietary resistant starch on the human gut microbiome, metaproteome, and metabolome. MBio 8, e01343-17. doi:10.1128/mBio.01343-17.
